# Supplementary material for: Mixed Th1/Th2/Th17 Responses Induced by Plant Oil Adjuvant-Based B. bronchiseptica Vaccine in Mice, with Mechanisms Unraveled by RNA-Seq, 16S rRNA and Metabolomics
Source: Vaccines (Basel). 2024 Oct 17;12(10):1182. doi: 10.3390/vaccines12101182 (PMC11512391; doi:10.3390/vaccines12101182)
Supplement: Supplementary file 1 [file vaccines-12-01182-s001.zip]

Archive with 2 entries (2 files):
- vaccines-3218665-Supplementary figures.pdf
- vaccines-3218665-Supplementary Table.pdf
